# Supplementary material for: Molecular Drivers of Multiple and Elevated Resistance to Insecticides in a Population of the Malaria Vector Anopheles gambiae in Agriculture Hotspot of West Cameroon
Source: Genes (Basel). 2022 Jul 6;13(7):1206. doi: 10.3390/genes13071206 (PMC9316901; doi:10.3390/genes13071206)
Supplement: Supplementary file 1 [file genes-13-01206-s001.zip]

Archive with 1 entries (1 files):
- genes-1724989-supplementary.pdf
